# Supplementary material for: Does hand proximity enhance letter identification?
Source: PLoS One. 2023 Jan 27;18(1):e0280991. doi: 10.1371/journal.pone.0280991 (PMC9882917; doi:10.1371/journal.pone.0280991)
Supplement: S1 Dataset — (XLSX) [file pone.0280991.s001.xlsx]

## Sheet: dataset
P#	Age	Gender	First Block	List for Proximal	Proximal												Distal
					33	33	33	50	50	50	67	67	67	80	80	80	33	33	33	50	50	50	67	67	67	80	80	80
					left	middle	right	left	middle	right	left	middle	right	left	middle	right	left	middle	right	left	middle	right	left	middle	right	left	middle	right
1	23	female	proximal	2	65.7895	31.5789	39.4737	92.1053	52.6316	60.5263	97.3684	71.0526	52.6316	94.7368	65.7895	73.6842	84.2105	28.9474	36.8421	92.1053	31.5789	63.1579	97.3684	55.2632	73.6842	92.1053	65.7895	76.3158
2	21	male	distal	2	47.3684	15.7895	36.8421	92.1053	47.3684	65.7895	94.7368	71.0526	78.9474	92.1053	73.6842	81.5789	47.3684	15.7895	36.8421	92.1053	47.3684	65.7895	94.7368	71.0526	78.9474	92.1053	73.6842	81.5789
3	20	female	distal	1	68.4211	71.0526	50	92.1053	78.9474	76.3158	97.3684	73.6842	84.2105	97.3684	92.1053	86.8421	63.1579	52.6316	39.4737	94.7368	68.4211	76.3158	94.7368	86.8421	86.8421	100	92.1053	89.4737
4	22	female	proximal	1	65.7895	39.4737	44.7368	73.6842	84.2105	78.9474	92.1053	73.6842	92.1053	97.3684	81.5789	81.5789	60.5263	50	47.3684	97.3684	76.3158	92.1053	97.3684	84.2105	97.3684	89.4737	92.1053	94.7368
5	30	male	proximal	1	39.4737	18.4211	26.3158	81.5789	23.6842	36.8421	86.8421	50	57.8947	84.2105	60.5263	60.5263	55.2632	28.9474	18.4211	94.7368	42.1053	57.8947	92.1053	60.5263	47.3684	86.8421	84.2105	76.3158
6	21	female	distal	1	84.2105	52.6316	52.6316	97.3684	92.1053	92.1053	94.7368	92.1053	86.8421	100	92.1053	89.4737	78.9474	63.1579	31.5789	92.1053	89.4737	73.6842	100	94.7368	89.4737	97.3684	92.1053	89.4737
7	18	female	distal	1	94.7368	39.4737	65.7895	94.7368	71.0526	84.2105	97.3684	94.7368	92.1053	94.7368	89.4737	94.7368	84.2105	65.7895	44.7368	86.8421	65.7895	84.2105	100	86.8421	84.2105	100	89.4737	92.1053
8	22	other	proximal	2	57.8947	23.6842	34.2105	76.3158	68.4211	50	97.3684	73.6842	73.6842	92.1053	76.3158	68.4211	50	23.6842	50	92.1053	68.4211	68.4211	97.3684	94.7368	68.4211	97.3684	92.1053	97.3684
9	18	female	distal	2	50	34.2105	18.4211	81.5789	76.3158	60.5263	94.7368	68.4211	86.8421	100	68.4211	89.4737	57.8947	21.0526	21.0526	81.5789	47.3684	68.4211	89.4737	60.5263	81.5789	94.7368	65.7895	86.8421
10	22	female	proximal	1	63.1579	52.6316	63.1579	89.4737	71.0526	71.0526	89.4737	84.2105	89.4737	100	89.4737	89.4737	78.9474	57.8947	52.6316	94.7368	73.6842	78.9474	100	78.9474	94.7368	97.3684	89.4737	97.3684
11	21	female	distal	1	42.1053	28.9474	28.9474	50	15.7895	42.1053	68.4211	34.2105	34.2105	78.9474	31.5789	52.6316	31.5789	7.89474	21.0526	63.1579	21.0526	28.9474	76.3158	42.1053	39.4737	73.6842	34.2105	47.3684
12	19	female	proximal	1	71.0526	39.4737	47.3684	81.5789	60.5263	84.2105	94.7368	78.9474	86.8421	100	92.1053	84.2105	86.8421	44.7368	47.3684	100	84.2105	71.0526	97.3684	94.7368	86.8421	97.3684	89.4737	97.3684
13	22	female	distal	1	97.3684	68.4211	73.6842	92.1053	94.7368	92.1053	97.3684	97.3684	81.5789	97.3684	100	100	89.4737	52.6316	84.2105	89.4737	92.1053	86.8421	100	97.3684	89.4737	100	97.3684	89.4737
14	18	female	proximal	2	65.7895	26.3158	21.0526	78.9474	42.1053	31.5789	94.7368	73.6842	60.5263	81.5789	78.9474	81.5789	78.9474	23.6842	36.8421	94.7368	60.5263	60.5263	84.2105	84.2105	63.1579	84.2105	84.2105	78.9474
15	19	female	distal	2	76.3158	39.4737	52.6316	86.8421	57.8947	60.5263	89.4737	78.9474	71.0526	94.7368	92.1053	81.5789	57.8947	21.0526	39.4737	86.8421	63.1579	60.5263	86.8421	71.0526	86.8421	92.1053	92.1053	84.2105
16	21	female	proximal	2	28.9474	21.0526	13.1579	68.4211	39.4737	28.9474	92.1053	60.5263	39.4737	84.2105	84.2105	55.2632	76.3158	7.89474	26.3158	97.3684	23.6842	21.0526	100	26.3158	31.5789	97.3684	50	50
17	18	female	proximal	2	55.2632	47.3684	15.7895	86.8421	52.6316	73.6842	76.3158	81.5789	65.7895	89.4737	86.8421	89.4737	55.2632	52.6316	31.5789	94.7368	73.6842	65.7895	76.3158	76.3158	97.3684	94.7368	97.3684	86.8421
18	29	female	proximal	2	57.8947	39.4737	31.5789	89.4737	60.5263	55.2632	89.4737	71.0526	71.0526	97.3684	81.5789	73.6842	86.8421	68.4211	26.3158	94.7368	63.1579	55.2632	94.7368	81.5789	78.9474	92.1053	84.2105	76.3158
19	19	female	distal	2	52.6316	28.9474	34.2105	81.5789	55.2632	47.3684	81.5789	73.6842	78.9474	84.2105	86.8421	81.5789	52.6316	39.4737	31.5789	76.3158	39.4737	50	81.5789	63.1579	76.3158	92.1053	68.4211	76.3158
20	23	female	proximal	2	55.2632	26.3158	42.1053	63.1579	60.5263	44.7368	73.6842	73.6842	55.2632	76.3158	71.0526	63.1579	73.6842	44.7368	42.1053	84.2105	60.5263	68.4211	84.2105	50	71.0526	81.5789	63.1579	63.1579
21	18	male	proximal	1	55.2632	15.7895	21.0526	81.5789	34.2105	34.2105	89.4737	23.6842	63.1579	92.1053	52.6316	60.5263	55.2632	15.7895	31.5789	84.2105	36.8421	23.6842	97.3684	52.6316	50	92.1053	71.0526	60.5263
22	19	female	proximal	2	39.4737	13.1579	21.0526	68.4211	39.4737	44.7368	73.6842	65.7895	55.2632	84.2105	68.4211	63.1579	39.4737	15.7895	21.0526	50	15.7895	18.4211	55.2632	23.6842	39.4737	65.7895	28.9474	42.1053
23	20	female	distal	1	55.2632	18.4211	44.7368	84.2105	57.8947	44.7368	84.2105	68.4211	65.7895	92.1053	76.3158	78.9474	34.2105	23.6842	31.5789	71.0526	63.1579	47.3684	89.4737	71.0526	63.1579	86.8421	68.4211	81.5789
24	22	female	proximal	1	76.3158	23.6842	31.5789	76.3158	63.1579	65.7895	86.8421	86.8421	86.8421	97.3684	92.1053	92.1053	73.6842	34.2105	50	94.7368	78.9474	81.5789	94.7368	78.9474	89.4737	94.7368	94.7368	94.7368
25	20	female	distal	2	52.6316	44.7368	31.5789	81.5789	68.4211	60.5263	94.7368	86.8421	78.9474	92.1053	84.2105	63.1579	39.4737	26.3158	15.7895	60.5263	50	42.1053	71.0526	68.4211	68.4211	86.8421	81.5789	68.4211
26	21	female	distal	2	31.5789	21.0526	31.5789	65.7895	42.1053	42.1053	76.3158	52.6316	55.2632	76.3158	65.7895	47.3684	31.5789	18.4211	34.2105	65.7895	31.5789	34.2105	73.6842	42.1053	52.6316	81.5789	55.2632	68.4211
27	18	male	distal	2	68.4211	28.9474	47.3684	76.3158	52.6316	57.8947	68.4211	71.0526	60.5263	81.5789	84.2105	63.1579	71.0526	39.4737	34.2105	68.4211	44.7368	52.6316	73.6842	68.4211	55.2632	86.8421	73.6842	73.6842
28	22	female	proximal	1	65.7895	21.0526	26.3158	84.2105	44.7368	36.8421	81.5789	78.9474	47.3684	97.3684	73.6842	31.5789	65.7895	36.8421	26.3158	76.3158	60.5263	34.2105	100	81.5789	28.9474	81.5789	94.7368	52.6316
29	23	male	distal	1	52.6316	23.6842	34.2105	89.4737	34.2105	52.6316	89.4737	34.2105	44.7368	94.7368	65.7895	71.0526	42.1053	39.4737	36.8421	63.1579	50	28.9474	86.8421	44.7368	52.6316	97.3684	57.8947	68.4211
30	21	female	distal	2	84.2105	36.8421	36.8421	100	76.3158	50	100	89.4737	68.4211	97.3684	97.3684	92.1053	89.4737	26.3158	26.3158	86.8421	65.7895	50	97.3684	89.4737	34.2105	97.3684	73.6842	50
31	19	female	proximal	2	89.4737	55.2632	55.2632	84.2105	81.5789	63.1579	97.3684	84.2105	81.5789	94.7368	89.4737	89.4737	81.5789	47.3684	60.5263	89.4737	73.6842	65.7895	94.7368	92.1053	89.4737	97.3684	92.1053	89.4737
32	21	male	distal	1	86.8421	55.2632	71.0526	92.1053	94.7368	81.5789	86.8421	100	94.7368	97.3684	100	92.1053	92.1053	65.7895	57.8947	89.4737	81.5789	92.1053	84.2105	100	89.4737	94.7368	97.3684	97.3684
33	25	female	distal	2	71.0526	47.3684	47.3684	89.4737	84.2105	71.0526	100	89.4737	78.9474	94.7368	94.7368	94.7368	86.8421	23.6842	23.6842	81.5789	63.1579	78.9474	94.7368	92.1053	84.2105	94.7368	92.1053	92.1053
34	19	male	proximal	1	63.1579	31.5789	34.2105	81.5789	65.7895	50	92.1053	71.0526	63.1579	89.4737	68.4211	73.6842	60.5263	36.8421	36.8421	86.8421	68.4211	47.3684	92.1053	71.0526	65.7895	97.3684	86.8421	84.2105
35	20	male	distal	1	73.6842	36.8421	76.3158	97.3684	81.5789	92.1053	92.1053	89.4737	100	94.7368	92.1053	97.3684	73.6842	39.4737	50	97.3684	73.6842	97.3684	97.3684	92.1053	94.7368	97.3684	89.4737	100
36	22	male	distal	1	86.8421	21.0526	26.3158	84.2105	52.6316	34.2105	89.4737	71.0526	52.6316	89.4737	68.4211	60.5263	63.1579	39.4737	42.1053	78.9474	47.3684	57.8947	81.5789	73.6842	65.7895	89.4737	76.3158	60.5263
37	18	female	proximal	1	31.5789	28.9474	18.4211	63.1579	42.1053	55.2632	86.8421	73.6842	71.0526	89.4737	81.5789	78.9474	47.3684	31.5789	39.4737	81.5789	57.8947	71.0526	84.2105	65.7895	89.4737	100	86.8421	86.8421
38	22	female	proximal	1	73.6842	31.5789	44.7368	92.1053	57.8947	78.9474	94.7368	86.8421	92.1053	100	78.9474	97.3684	76.3158	31.5789	39.4737	92.1053	78.9474	86.8421	100	86.8421	94.7368	100	100	92.1053
39	20	male	distal	1	76.3158	39.4737	68.4211	89.4737	68.4211	76.3158	94.7368	89.4737	86.8421	89.4737	89.4737	92.1053	55.2632	39.4737	63.1579	89.4737	60.5263	78.9474	86.8421	81.5789	86.8421	97.3684	89.4737	89.4737
40	24	male	proximal	2	84.2105	31.5789	39.4737	89.4737	47.3684	36.8421	100	68.4211	68.4211	100	73.6842	78.9474	86.8421	26.3158	34.2105	94.7368	42.1053	42.1053	97.3684	63.1579	55.2632	100	71.0526	73.6842
41	21	female	proximal	2	47.3684	28.9474	21.0526	71.0526	47.3684	63.1579	81.5789	71.0526	84.2105	81.5789	81.5789	81.5789	65.7895	26.3158	52.6316	84.2105	44.7368	68.4211	89.4737	60.5263	78.9474	94.7368	71.0526	86.8421
42	19	female	distal	2	78.9474	36.8421	44.7368	92.1053	57.8947	76.3158	100	65.7895	78.9474	97.3684	86.8421	78.9474	78.9474	34.2105	34.2105	86.8421	52.6316	52.6316	86.8421	78.9474	73.6842	86.8421	73.6842	78.9474
43	18	female	distal	1	55.2632	44.7368	36.8421	81.5789	44.7368	65.7895	97.3684	73.6842	81.5789	97.3684	86.8421	84.2105	36.8421	18.4211	34.2105	73.6842	65.7895	50	78.9474	81.5789	71.0526	89.4737	76.3158	65.7895
